# Supplementary material for: High Levels of Glyphosate Resistance in Conyza canadensis from Agricultural and Non-Agricultural Sites in Ohio and Iowa
Source: Sci Rep. 2018 Jul 11;8:10483. doi: 10.1038/s41598-018-28163-w (PMC6041346; doi:10.1038/s41598-018-28163-w)
Supplement: Supplementary file 1 — Supplementary Information [file 41598_2018_28163_MOESM1_ESM.xlsx]

## Sheet: Ohio
S1 Table – GPS coordinates and habitat observations for each population where horseweed maternal seed families were sampled in Ohio and Iowa (N = 74 and 74 populations in each state, respectively).
Habitat	Site ID	Resistance Rank	Latitude	Longitude	Notes	Notes
Soy	1	R4	41.3607	-82.2971	Soybean field	County road (CR) 46 north of Henrietta
Soy	2	R3	41.2878	-82.2786	Harvested soybean	State Route (SR) 511 near CR 51
Soy	3	R4	41.3129	-82.1732	Soybean field	Butternut Ridge Road, north of industrial park
Soy	4	R4	41.2238	-82.219	Soybean field	Intersection of CR 72 and SR 58, south of Pittsfield
Soy	5	R4	41.1686	-82.1323	Soybean field	West of Penfield on SR 18
Soy	6	R4	41.0787	-82.3041	Harvested soybean	SR 511 just north of CR 40
Soy	7	R4	41.0296	-82.3879	Soybean field	SR 224 east of Ruggles
Soy	8	R4	40.9543	-82.2436	Soybean field	CR 601 just south of CR 700
Soy	9	R4	40.9592	-82.2495	Soybean field	CR 700 just east of CR 601
Soy	10	R4	40.9086	-82.2982	Harvested soybean	Near intersection of CR 975 and CR 1054
Soy	11	R4	40.9158	-82.0222	Harvested soybean	Intersection of CR 48 and CR 124
Soy	12	R4	40.9011	-81.9573	Soybean field	CR 185 near CR 6
Soy	13	R4	40.8684	-81.7252	Soybean field	Farm along CR 130, halfway between CR 29 and CR 300
Soy	14	R4	40.8698	-81.959	Soybean field	North of Wooster along SR 83
Soy	15	R4	40.7719	-81.9718	Soybean field	Southwest of Wooster along CR 3A
Soy	16	R4	40.7084	-82.09	Harvested soybean	Intersection of CR 16 and SR 3
Soy	17	R3	40.6273	-81.9589	Soybean field	West of Holmesville along CR 329
Soy	18	R4	40.6931	-82.1883	Soybean field	Intersection of CR 2575 and CR 327
Soy	19	R4	40.7985	-82.1931	Soybean field	South of Jeromesville along SR 89
Soy	20	R4	40.8434	-82.3432	Soybean field	Southwest of Ashland along SR 42
Soy	21	R4	40.8237	-82.3493	Soybean field	North of Interstate 71 along CR 1153
Soy	22	R4	40.7654	-82.3068	Soybean field	SR 511 between CR 30A and CR 2104
Soy	23	R4	40.6987	-82.313	Soybean field	SR 511 just north of CR 2506
Soy	24	R4	40.6475	-82.2478	Soybean field	Northwest of Loudonville along SR 39
Soy	25	R4	40.5803	-82.3167	Soybean field	Farm surrounded by woods at intersection of CR 3286 and CR 3275
Soy	26	R4	40.5802	-82.4	Soybean field	Southeast of Butler along SR 97
Soy	27	R4	40.5964	-82.4358	Soybean field	Northwest of Butler along SR 97
Soy	28	R4	41.1716	-81.7158	Soybean field	CR 44 just south of CR 66
Soy	29	R4	41.1363	-82.0482	Soybean field	Along CR 4 between CR 69 and CR 134
Soy	30	R4	41.1169	-82.1136	Soybean field	North of Spencer along CR 77 near SR 301
Soy	31	R4	40.4893	-81.6743	Soybean field	Southwest of Sugarcreek along SR 93 near CR 70 and CR 167
NonAg	32	R4	41.3755	-82.1621	Drainage ditch	East of Elyria near SR 113 and CR 53
NonAg	33	R4	41.3489	-82.2662	Forest edge	Along SR 113 southwest of South Amherst
NonAg	34	R4	41.3199	-82.3249	Corn field edge ditch	Along CR 18 between CR 34 and CR 47
NonAg	35	R4	41.312	-81.9908	Overgrown field	East of North Eaton along CR 127
NonAg	36	R4	41.2604	-82.1576	Near corn field	CR 27 between CR 52 and CR 74
NonAg	37	R4	41.1695	-82.2729	Overgrown hillside	East of Brighton, along SR 18
NonAg	38	R4	40.9614	-82.3634	Corn field edge ditch	South of Savannah at intersection of SR 302 and SR 60
NonAg	39	R3	40.9151	-82.152	Gravel road	Gravel road along SR 604, north of Interstate 71
NonAg	40	S	40.9591	-81.9485	Overgrown roadside	Overgrown road along CR 59 between CR 6 and CR 51
NonAg	41	R4	40.9163	-81.8468	Driveway field corner	Driveway along CR 48 between CR 73 and CR 44
NonAg	42	R4	40.954	-81.7828	Cleared space	Cleared lot along CR 57A south of Rittman
NonAg	43	S	40.8476	-81.8233	Corn field edge ditch	CR 216 south of CR 335
NonAg	44	R4	40.8151	-81.7448	Corn field edge ditch	Intersection of CR 137 and CR 136
NonAg	45	S	40.8335	-81.7298	Farmyard area	Next to barn at intersection of Burkhart Rd, Tannerville Rd, and CR 130
NonAg	46	R4	40.8043	-81.7653	Yard guardrail	Guardrail in residential yard along SR 57, north of Riceland
NonAg	47	R4	40.749	-81.805	Corn field edge ditch	Along CR 94A east of Apple Creek
NonAg	48	R4	40.6831	-82.0523	Field of horseweed	Intersection of CR 316 and CR 149
NonAg	49	R4	40.6244	-82.059	Yard ditch	Residential yard ditch near intersection of CR 316 and CR 51
NonAg	50	R1	40.5976	-82.1123	Town sign on roadside	Welcome sign along SR 514 north of Nashville
NonAg	51	R4	40.7238	-82.1871	Drainage ditch	Near barn along CR 179 south of Mohicanville
NonAg	52	S	40.683	-82.309	Abandoned field	Near intersection of CR 2606 and SR 39
NonAg	53	R2	40.6352	-82.2636	Cow pasture	CR 2920 between CR 749 and CR 709
NonAg	54	S	40.6369	-82.3147	Roadside ditch	Heavily wooded road ditch along CR 2946 south of Perrysville
NonAg	55	R4	40.633	-82.2925	Grass/corn field edge	CR 2920 between CR 2946 and CR 859
NonAg	56	S	40.5874	-82.2619	Wooded hill	Heavily wooded hillside along SR 3 near CR 739
NonAg	57	R4	40.5698	-82.2651	Wooded guardrail	Wooded guardrail near intersection of SR 3 and CR 3364
NonAg	58	S	40.5906	-82.3838	Grassy hill	Grassy hillside on SR 97 north of CR 381
NonAg	59	S	41.0476	-81.6877	Overgrown roadside bank	CR 2 north of Interstate 76
NonAg	60	R4	41.0493	-81.778	Driveway next to creek	SR 57 between CR 123 and CR 118
NonAg	61	S	41.1083	-81.8093	Yard guardrail	Residential yard along CR 49 south of Interstate 71
NonAg	62	R4	41.2012	-81.8248	Yard ditch	Wooded ditch at intersection of CR 109 and CR 307
NonAg	63	R4	41.2251	-81.8782	Service road	Service access road on CR 22, southwest of Brunswick
NonAg	64	R4	41.2599	-81.9729	Ditch near corn field	Intersection of CR 151, CR 7, and CR 42
NonAg	65	R4	41.1249	-81.9238	Hillside near barn	CR 24 south of CR 290
NonAg	66	R4	41.0271	-81.9531	Overgrown creek bank	CR 97, west of Westfield Center
NonAg	67	R4	40.635	-81.6837	Corn field edge ditch	Intersection of CR 187 and SR 62, northeast of Winesburg
NonAg	68	R4	40.494	-81.8971	Yard garden	SR 83 south of CR 103
NonAg	69	R1	40.4618	-81.9664	Creek guardrail	Intersection of SR 60 and CR 82
NonAg	70	S	40.5123	-81.9911	Yard guardrail	Residential yard guardrail along SR 60 north of Killbuck
NonAg	71	R4	40.5728	-82.0097	Driveway	Intersection of CR 391 and SR 39
NonAg	72	R4	40.6138	-82.167	Horse pasture	Intersection of SR 60 and CR 22
NonAg	73	R3	40.5076	-82.0548	Corn field edge ditch	Wooded border of corn field at intersection of SR 520 and CR 31
NonAg	74	S	40.4623	-82.1264	Overgrown wood line	Overgrown woodline along SR 62, west of Stillwell near CR 206

## Sheet: Iowa
S1 Table – GPS coordinates and habitat observations for each population where horseweed maternal seed families were sampled in Ohio and Iowa (N = 74 and 74 populations in each state, respectively).
Habitat	Site ID	Resistance Rank	Latitude	Longitude	Habitat Type	Notes
Soy	1	R1	41.3311	-94.4529	Soybean field	North of Greenfield, IA
Soy	2	R1	41.9742	-92.9995	Soybean field	State Center, IA
Soy	3	R1	41.7459	-92.6681	Soybean field	East of Grinnell, IA
Soy	4	R1	41.7026	-94.504	Soybean field	Hwy 25 & 44, North of Guthrie Center, IA
Soy	5	R1	41.9211	-94.3624	Soybean field	Multi-branched plants, south side of 300th St, Jefferson , IA
Soy	6	R1	41.9651	-93.922	Soybean field	270th St, Boone, IA
Soy	7	R3	41.2871	-93.0606	Soybean field	South side of rd, some multi-branched plants, Hwy 5, near Knoxville, IA
Soy	8	R4	41.1014	-92.7784	Soybean field	East side of rd, Albia IA
Soy	9	R4	40.7612	-93.4947	Soybean field	North side of rd, Hwy 65 and 2 Humeston, IA
Soy	10	R3	40.7929	-92.6288	Soybean field	Southeast of Unionville, IA
Soy	11	R4	40.8135	-92.3995	Soybean field	Hwy 63, South of Bloomfield, IA
Soy	12	R4	40.7477	-92.3513	Soybean field	East of Bloomfield, IA
Soy	13	R4	40.8468	-92.0971	Soybean field	1 plant only, NW of Doud, IA
Soy	14	R3	40.8534	-92.1066	Soybean field	NW of Doud, IA
Soy	15	R4	40.7484	-92.2094	Soybean field	Near Troy, IA
Soy	16	R4	41.7635	-91.9086	Soybean field	US Hwy 151 and 6, SE of Marengo, IA
Soy	17	S	41.2479	-93.3843	Soybean field	North side of gravel rd, Quebec St. Lacona, IA, (very small field)
Soy	18	S	41.9071	-93.6813	Soybean field	Likely reduced till, north side of rd, 310th St, Slater, IA
Soy	19	R1	41.4178	-93.4337	Soybean field	East side of rd. 724 and Cr23, Carlisle, IA
Soy	20	R1	41.1895	-93.4151	Soybean field	North side of rd, Hwy 206, West of Lacona, IA
Soy	21	R1	40.7162	-94.2226	Soybean field	309 Cleveland St, Mt. Ayr, IA
Soy	22	R4	40.8553	-93.4745	Soybean field	South side of rd CR-J22 near Humeston IA
Soy	23	S	40.7512	-93.6549	Soybean field	North side of rd, 28429 Hwy 2, near Leon, IA
Soy	24	R4	40.8563	-93.6955	Soybean field	Popcorn Rd, Weldon, IA
Soy	25	R4	40.856	-93.6452	Soybean field	Popcorn Rd, Humeston, IA
Soy	26	R4	41.1154	-93.6926	Soybean field	West side of rd, Hwy 69, SE of New Virginia, IA
Soy	27	R4	40.8915	-92.6814	Soybean field	West side of rd, SW of Blakesburg, IA
Soy	28	R1	41.6002	-93.4625	Soybean field	Southside of Hwy 163, Pleasant Hill, IA
Soy	29	R1	41.5063	-95.7492	Soybean field	South side of rd, 2290 York Rd, Missouri Valley, IA
Soy	30	R2	41.6322	-95.073	Soybean field	Kimballton, IA
Soy	31	R1	41.5919	-95.0765	Soybean field	North side of F-58, West of Elkhorn, IA
Soy	32	R1	41.6604	-95.7454	Soybean field	North side of gravel rd, south of Hwy 30, NE of Logan, IA
Soy	33	R2	41.5867	-95.1375	Soybean field	West side of rd, soy field, NE of Walnut, IA
Soy	34	R2	41.9573	-94.204	Soybean field	South side of gravel rd and to the west, 275th St, Rippey, IA
Soy	35	R1	41.2243	-95.0127	Soybean field	East of Griswold, IA
Soy	36	R3	41.3054	-93.0179	Soybean field	Southside of rd. Hwy 92, Knoxville, IA
Soy	37	R4	40.9745	-91.7041	Soybean field	North side of rd, 1073 230th St, Lockridge, IA
Soy	38	R4	41.0836	-92.0997	Soybean field	North side of rd, 155th St and Elm, Packwood, IA
Soy	39	R1	41.337	-92.144	Soybean field	South side of rd, 23336 Hwy 92, Sigourney, IA
Soy	40	R4	41.0464	-92.1625	Soybean field	North of Batavia, IA
Soy	41	R4	41.192	-91.526	Soybean field	North side of rd, 3161 320th St, Crawfordsville IA
NonAg	42	S	41.2931	-94.4527	Pasture	South of Greenfield, IA
NonAg	43	R1	41.8363	-94.1317	Riverbank	141 1st St, Perry, IA
NonAg	44	S	41.7697	-94.4657	State Park	Springbrook State Park, 160th Rd, Guthrie Center, IA
NonAg	45	S	41.7895	-94.3152	Gravel roadside	Gravel rd on edge of wetland, public hunting area, 150th St, Jamaica, IA
NonAg	46	S	41.9384	-92.9086	Pasture	West of Ferguson, IA
NonAg	47	R1	41.7818	-92.7274	Railroad right of way	Hwy 146, North of Grinnell, IA
NonAg	48	S	41.8921	-93.9896	Ditch	320th St, Woodward, IA
NonAg	49	S	41.9428	-93.8595	Ditch	Peach Ave, Madrid IA
NonAg	50	R3	40.7287	-92.7817	Ditch	Ditch west side of rd, Moulton, IA
NonAg	51	S	41.4006	-93.2857	Ditch	338 Hwy 5, Pleasantville, IA
NonAg	52	R1	40.8342	-92.7198	Fence line/ditch	Fence line/ditch on Sundown Lake,
NonAg	53	R1	40.7472	-93.1163	Fallow field	East side of rd, 240th St, Promise City, IA
NonAg	54	R4	40.8743	-92.8298	Fallow field	Hwy 5, Albia, IA
NonAg	55	S	40.9693	-93.442	Fence line	Near Derby, IA
NonAg	56	S	40.742	-92.412	Roadside park	Roadside Park, Bloomfield, IA
NonAg	57	S	40.7948	-92.0936	Old farm site	South of Leando, IA
NonAg	58	S	40.7103	-94.0771	Fallow ground	2720 Hwy 2, Mt. Ayr, IA
NonAg	59	R1	41.6851	-91.9107	Rock storage area	Colony Village I-80 & CRW 21, Near Williamsburg, IA
NonAg	60	S	41.8104	-93.735	Big Creek State Park	Big Creek State Park, Polk City, IA
NonAg	61	S	41.19	-93.328	Fallow ground	East side of dirt rd, Utah St/250th Ave Lacona, IA
NonAg	62	S	40.682	-93.5058	Abandoned farm yard	1220 Howe Rd, Lineville, IA
NonAg	63	S	40.7395	-93.8366	Ditch	Ditch on north side of Hwy 2, Decatur City, IA
NonAg	64	R1	41.1926	-93.5948	Old pasture	Indianola, IA
NonAg	65	S	41.2647	-94.0418	Restored grassland/fallow	CRP/fallow east side of rd, 2620 Hwy 169, Winterset, IA
NonAg	66	R1	40.9597	-93.7685	Ditch	Ditch on west side of rd, US-69, South of Osceola, IA
NonAg	67	R4	40.946	-92.6381	Meadow	Meadow on north side of rd, Blakesburg, IA
NonAg	68	R1	41.5805	-93.2726	Ditch	Ditch on south side of rd, Neal Smith National Refuge, 117th St, South of Prairie City, IA
NonAg	69	R1	41.6463	-95.5186	Railroad right of way	South side of rd, Portsmouth, IA
NonAg	70	R1	41.5934	-95.7619	Ditch	N side of rd, Logan, IA
NonAg	71	S	41.0266	-95.2373	Railroad right of way	West of Red Oak, IA
NonAg	72	R1	41.8437	-94.6428	Fallow/prairie	West side of gravel rd near Whiterock Conservatory, Coon Rapids, IA
NonAg	73	S	41.017	-91.9827	Commercial land	East side of rd. on Hwy 1 and West Kirkwood Ave, Fairfield, IA
NonAg	74	R4	41.0407	-91.5448	Ditch	East side of 218, 1878 US-218, Mt. Pleasant, IA
